# Supplementary material for: Signature RNAS and related regulatory roles in type 1 diabetes mellitus based on competing endogenous RNA regulatory network analysis
Source: BMC Med Genomics. 2021 May 18;14:133. doi: 10.1186/s12920-021-00931-0 (PMC8130321; doi:10.1186/s12920-021-00931-0)
Supplement: Supplementary file 1 — Additional file 1: Table S1. The significantly enriched gene ontology (GO) biological processes and Kyoto Encyclopedia of Genes and Genomes (KEGG) pathways for differentially expressed mRNAs. [file 12920_2021_931_MOESM1_ESM.xlsx]

## Sheet: DEGs-func
Category	Term	Count	PValue	Genes
Biology Porcess	GO:0006968~cellular defense response	15	3.02e-07	PRF1, KLRC3, NCF2, LY96, NCF1, GNLY, CD160, LILRB2, SH2D1A, KLRG1, CCR5, PTK2B, CCR3, MNDA, SPN
	GO:0006955~immune response	43	4.32e-07	HLA-DQB1, CXCL1, TNF, IL27RA, AQP9, JCHAIN, PGLYRP1, TNFSF13, CCL5, CCL4, IL37, CD96, HRH2, CNR2, CEACAM8, IFNG, SPN, CD7, IL18R1, TLR10, IL18RAP, GZMA, CMKLR1, NCF4, CTLA4, GZMH, HLA-DQA1, NCR3, CTSW, TNFSF8, IGSF6, SERPINB9, LILRB2, TNFRSF10C, BPI, FCGR2B, CCR5, CST7, ETS1, TGFBR3, SLPI, MADCAM1, DEFA1
	GO:0050776~regulation of immune response	24	2.73e-06	KLRB1, CD3G, CD3D, LAIR2, CD247, CD160, SLAMF6, JAML, NCR3, HCST, LILRB2, CD96, CARD11, SH2D1A, FCGR2B, OSCAR, CD300LG, BCL6, MADCAM1, KLRF1, SH2D1B, CD226, KLRD1, KLRC1
	GO:0045087~innate immune response	41	4.61e-06	DEFB124, JCHAIN, TRIM14, UNC93B1, PGLYRP1, NLRX1, TLR7, SIRPB1, APOBEC3A, SH2D1A, ZNF683, PTK2B, GATA3, ITCH, SPON2, SH2D1B, KLRD1, MATK, HAVCR2, IRAK1, CRISP3, CR1, TLR10, NCF2, LY96, NCF1, CAMP, CNPY3, SLAMF6, MSRB1, PADI4, TRIM21, CD180, LCN2, GZMM, APOL1, KLRG1, SLPI, NAIP, DEFA1, PRDM1
	GO:0007166~cell surface receptor signaling pathway	30	8.64e-06	IL27RA, CD247, CXCR1, SIRPB1, ASGR2, PTK2B, IFNG, CD2, KLRF1, IFNGR2, KLRD1, SPN, LAG3, KLRB1, IL18RAP, CD3G, GPR19, ADGRE3, CD3D, LY96, CD160, ADGRG5, ADGRG1, ADGRG3, IGSF6, LILRB2, CBLB, KLRG1, CCR5, KLRC1
	GO:0002250~adaptive immune response	20	2.17e-05	HAVCR2, BTNL8, JCHAIN, UNC93B1, CTLA4, EOMES, SKAP1, LILRB2, SH2D1A, BTN3A1, LAT2, LILRA2, PTK2B, ZNF683, TAP1, IFNG, PRDM1, RNF19B, SH2D1B, CD7
	GO:0006954~inflammatory response	35	5.04e-05	CXCL1, TNF, CXCR1, GPR68, CCL5, CCL4, TLR7, MMP25, IL37, RAC1, CNR2, BCL6, ITCH, HAVCR2, TLR10, PTGER2, GBP5, IL18RAP, LY96, HCK, CHI3L1, HNRNPA0, CD180, NCR3, RPS6KA5, TNFAIP6, PROK2, TNFRSF10C, KLRG1, CCR5, CCR3, PTGDR, NAIP, TNFAIP3, F2R
	GO:0031295~T cell costimulation	11	0.0019125	HLA-DQB1, CARD11, CD3G, CD3D, CD247, RAC1, CTLA4, CD24, GRAP2, HLA-DQA1, SPN
	GO:0007165~signal transduction	72	0.00198145	NAMPT, IMPA2, KLRC3, PPP2R5D, PPP2R5C, RRAD, TNFSF13, SKAP2, SIRPB1, LILRA2, GATA3, KIFAP3, RALB, CSF3R, CSF2RB, DLG5, CASP1, SPN, IRAK1, PTPRM, DFFA, TLE1, ESR2, OPTN, PRKCD, LILRB2, TNFAIP6, SH2D2A, CARD11, TNFRSF10C, ADM, CLIC3, AKAP5, CAMK1, MADCAM1, INPP4A, CD226, CXCL1, YWHAZ, ZNF516, CDC42SE1, MYO9B, CXXC5, CCL4, STAT6, IL12RB1, PTK2B, GPR27, SH2B2, CDC42EP3, WNT8B, ZNF831, IL18R1, IL2RB, …
	GO:0050728~negative regulation of inflammatory response	11	0.0021067	TNFAIP6, ABR, ETS1, GATA3, CNR2, PGLYRP1, NLRP12, NLRX1, METRNL, TNFAIP3, PRKCD
	GO:0032088~negative regulation of NF-kappaB transcription factor activity	10	0.00343047	HAVCR2, IRAK1, NLRC3, CMKLR1, NLRP12, COMMD1, CAT, ITCH, TNFAIP3, TRIM21
	GO:0006915~apoptotic process	39	0.00505856	PRF1, NUAK2, ZBTB16, RTN3, JADE1, UBE2D3, NISCH, PTK2B, IFNG, CD2, RALB, ITCH, CASP1, PPP2R2B, MAGEH1, PHLDA1, OPA1, DFFA, NCF1, GZMA, HRK, CHI3L1, GZMB, GZMH, PRKCD, CAPN3, ELMO2, TNFSF8, LCN2, GZMM, SERPINB9, RASSF5, P2RX1, AVEN, NAIP, EFNA5, BIK, GADD45B, TNFAIP3
	GO:0032496~response to lipopolysaccharide	16	0.00511197	CXCL1, IRAK1, PTGER2, ABR, LY96, ADH5, HNRNPA0, CD96, TNFRSF10C, ADM, IL10RA, CNR2, CSF2RB, SLPI, CASP1, F2R
	GO:0007264~small GTPase mediated signal transduction	21	0.00524926	ABR, HACD3, RABIF, RAB5C, RRAD, RUNDC3A, ARHGAP35, DOCK5, RAB33B, RASGRP4, RRAS2, RAB34, RAC1, RHOC, RAB25, RAB27B, LRRK2, ARL4C, RHOF, RHOG, RHOBTB3
	GO:0045766~positive regulation of angiogenesis	12	0.0111468	GATA2, ADM, LRG1, ETS1, PTK2B, CCR3, CAMP, VEGFA, CHI3L1, PIK3R6, UTS2R, ANXA3
	GO:0019221~cytokine-mediated signaling pathway	13	0.0114294	CEBPA, LRRC4, CNOT9, IL2RB, HCK, IL37, STAT4, IL12RB1, EREG, IL10RA, CSF3R, SH2B2, CSF2RA
	GO:0007204~positive regulation of cytosolic calcium ion concentration	13	0.0135143	PTGER2, SWAP70, LPAR1, PROK2, GATA2, ADM, CCR5, PTK2B, CCR3, PTGDR, CD24, UTS2R, F2R
	GO:0007596~blood coagulation	16	0.0140705	MAFG, NFE2, ENPP4, CAPZB, P2RX4, GATA2, F5, P2RX1, PROCR, GATA3, RAC1, SH2B2, ENTPD1, HBE1, HBD, F2R
	GO:0008360~regulation of cell shape	13	0.0185405	CDC7, HCK, CDC42SE1, ARHGAP35, LPAR1, PTK2B, VEGFA, PLEKHO1, CFDP1, WIPF1, FGD5, CDC42EP3, PARVA
	GO:0009615~response to virus	11	0.0209101	LCN2, CCT5, TNF, TBX21, GATA3, IFNG, RPS15A, CCL5, XCL1, IFNGR2, CCL4
	GO:0001934~positive regulation of protein phosphorylation	12	0.0219851	TNF, PROM2, CCND2, MMP9, CAMP, VEGFA, RAC1, RALB, EFNA5, PRR5L, LRRK2, SPN
	GO:0071222~cellular response to lipopolysaccharide	11	0.0247039	HAVCR2, LCN2, ARG1, LILRB2, TNF, CCR5, CAMP, IFNG, SPON2, TNFAIP3, CD180
	GO:0050852~T cell receptor signaling pathway	13	0.0272672	HLA-DQB1, CD3G, CD3D, CD247, RFTN1, SKAP1, HLA-DQA1, CARD11, BTN3A1, GATA3, IFNG, PSME4, GRAP2
	GO:0030168~platelet activation	11	0.0274934	DGKA, YWHAZ, DGKQ, F5, P2RX1, RAC1, ACTN1, PIK3R6, PRKCD, RHOG, F2R
	GO:0043065~positive regulation of apoptotic process	21	0.0374953	ARHGEF3, TNF, ABR, APH1A, GZMA, DFFA, EEF1A2, CTLA4, HRK, LPAR1, ZBTB16, ST20, ADM, HOXA5, EEF1E1, RAC1, MNDA, BCL6, ID3, GADD45B, TERF1
	GO:0035556~intracellular signal transduction	26	0.0459073	CXCL1, STK38, NUAK2, MAP4K1, MYO9B, ASB16, DGKA, RAC1, ANP32A, SH2B2, DLG5, NRG1, STK38L, ARHGEF3, ABR, DGKQ, PRKCD, SH3BP5, RPS6KA5, LAT2, RASSF5, DEF8, TGFBR3, CHN2, RGS9, LRRK2
KEGG Pathway	hsa04380:Osteoclast differentiation	17	0.000493	TNF, NCF2, NCF1, NCF4, SPI1, SIRPA, SIRPB1, LILRB2, GAB2, FCGR2B, LILRA2, IFNG, RAC1, OSCAR, PPP3CC, FCGR2A, IFNGR2
	hsa04650:Natural killer cell mediated cytotoxicity	16	0.000685	PRF1, TNF, MAP2K2, CD247, GZMB, HCST, NCR3, TNFRSF10C, SH2D1A, PTK2B, IFNG, RAC1, PPP3CC, KLRD1, IFNGR2, SH2D1B
	hsa05140:Leishmaniasis	11	0.00191042	HLA-DQB1, IRAK1, CR1, TNF, NCF2, NCF1, NCF4, IFNG, FCGR2A, IFNGR2, HLA-DQA1
	hsa05145:Toxoplasmosis	13	0.00620624	HLA-DQB1, PPIF, IRAK1, TNF, CCR5, LAMA5, LY96, IL10RA, IFNG, HSPA6, ALOX5, IFNGR2, HLA-DQA1
	hsa04612:Antigen processing and presentation	10	0.0100791	HLA-DQB1, TNF, KLRC3, IFNG, TAP1, HSPA6, CALR, KLRD1, KLRC1, HLA-DQA1
	hsa05152:Tuberculosis	17	0.0106526	HLA-DQB1, IRAK1, CR1, TNF, RAB5C, CAMP, HLA-DQA1, FCGR2B, IL10RA, IFNG, PPP3CC, CTSD, ATP6V0A1, FCGR2A, ATP6V0D1, IFNGR2, CALM1
	hsa04060:Cytokine-cytokine receptor interaction	21	0.0124994	CXCL1, IL18R1, IL2RB, TNF, IL18RAP, CXCR1, TNFSF13, CCL5, CCL4, TNFSF8, TNFRSF10C, IL12RB1, CCR5, IL10RA, CCR3, IFNG, CSF2RB, CSF3R, XCL1, IFNGR2, CSF2RA
	hsa00564:Glycerophospholipid metabolism	11	0.0151962	DGKA, GPD1L, PLD3, PGS1, DGKQ, LPCAT1, MBOAT7, PISD, LPCAT2, GPCPD1, LPIN1
	hsa05332:Graft-versus-host disease	6	0.0193461	HLA-DQB1, PRF1, TNF, IFNG, GZMB, HLA-DQA1
	hsa04640:Hematopoietic cell lineage	10	0.0229762	CR1, TNF, CD3G, CD3D, CD2, MME, CSF3R, CD24, CSF2RA, CD7
	hsa00590:Arachidonic acid metabolism	8	0.0258685	CYP2U1, AKR1C3, TBXAS1, PTGDS, GPX3, CYP4F3, ALOX5, GPX7
	hsa00520:Amino sugar and nucleotide sugar metabolism	7	0.0261259	CYB5R3, GALK1, RENBP, UAP1, GNPDA2, GNPNAT1, GALE
	hsa05142:Chagas disease (American trypanosomiasis)	11	0.0269448	PPP2R1B, IRAK1, TNF, CD3G, CD3D, CD247, IFNG, CALR, CCL5, PPP2R2B, IFNGR2
	hsa05330:Allograft rejection	6	0.0304308	HLA-DQB1, PRF1, TNF, IFNG, GZMB, HLA-DQA1
	hsa04514:Cell adhesion molecules (CAMs)	13	0.0395348	LRRC4, HLA-DQB1, TIGIT, PTPRM, CD2, CTLA4, NLGN2, CD99, MADCAM1, NEO1, CD226, HLA-DQA1, SPN
	hsa05134:Legionellosis	7	0.0433818	CXCL1, CR1, TNF, EEF1A2, HSPA6, NAIP, CASP1
	hsa04940:Type I diabetes mellitus	6	0.0489921	HLA-DQB1, PRF1, TNF, IFNG, GZMB, HLA-DQA1
	hsa04660:T cell receptor signaling pathway	10	0.0498713	CARD11, TNF, CD3G, CD3D, MAP2K2, CD247, IFNG, CTLA4, PPP3CC, GRAP2
