# Supplementary material for: Signature RNAS and related regulatory roles in type 1 diabetes mellitus based on competing endogenous RNA regulatory network analysis
Source: BMC Med Genomics. 2021 May 18;14:133. doi: 10.1186/s12920-021-00931-0 (PMC8130321; doi:10.1186/s12920-021-00931-0)
Supplement: Supplementary file 4 — Additional file 4: Table S2. The significantly enriched gene ontology (GO) biological processes and Kyoto Encyclopedia of Genes and Genomes (KEGG) pathways for mRNAs in the competing endogenous (1) regulatory network. [file 12920_2021_931_MOESM4_ESM.xlsx]

## Sheet: ceRNA-net-func
Category	Term	Count	PValue	Genes
Biology Process	GO:0048469~cell maturation	5	0.00243402	CEBPA, GATA2, ID2, GATA3, VEGFA
	GO:0045892~negative regulation of transcription, DNA-templated	18	0.00259793	CEBPA, CEBPD, ARHGAP35, TLE1, BASP1, CALR, CBFA2T3, ZNF253, SMARCE1, EREG, ID2, WWP2, GATA3, PRMT6, TFDP2, BHLHE40, ID3, KDM5C
	GO:0045599~negative regulation of fat cell differentiation	5	0.0042949	ZFP36L2, GATA2, GATA3, JAG1, ZADH2
	GO:0007264~small GTPase mediated signal transduction	11	0.00597966	RABIF, RAB5C, RRAS2, RAC1, RHOC, ARHGAP35, DOCK5, RAB27B, ARL4C, RHOF, RHOBTB3
	GO:0008360~regulation of cell shape	8	0.00697458	CDC7, VEGFA, CDC42SE1, ARHGAP35, CFDP1, WIPF1, CDC42EP3, PARVA
	GO:0007507~heart development	9	0.00884967	PAM, GATA2, ADAP2, ADM, OXCT1, GATA3, TFDP2, HEG1, ID3
	GO:0009611~response to wounding	5	0.0176717	ZFP36L2, ADM, RAC1, ID3, F2R
	GO:0043547~positive regulation of GTPase activity	17	0.0183888	ARHGEF3, IL2RB, RABIF, ARHGEF19, ARHGAP35, ITSN2, DOCK5, ADAP2, ADRB1, SBF1, EREG, RAC1, DENND4C, CSF2RB, NEFL, CDC42EP3, CALM1
	GO:0006457~protein folding	8	0.0247733	PPIF, CCT5, FKBP5, HSPE1, DNAJB1, CALR, CDC37L1, DNAJC1
	GO:0016236~macroautophagy	5	0.0325098	GABARAPL1, ULK1, OPTN, RRAGD, RPTOR
	GO:0014066~regulation of phosphatidylinositol 3-kinase signaling	5	0.0352824	PPP1R16B, EREG, PPP2R5C, PIP4K2A, PIP4K2C
	GO:0050728~negative regulation of inflammatory response	5	0.0367186	TNFAIP6, ETS1, GATA3, METRNL, TNFAIP3
	GO:0006461~protein complex assembly	6	0.0373224	PPP2R1B, IL2RB, PICALM, WIPF1, DLG5, SKAP2
	GO:0032496~response to lipopolysaccharide	7	0.0465867	CD96, PTGER2, ADM, ADH5, CSF2RB, HNRNPA0, F2R
KEGG Pathway	hsa04151:PI3K-Akt signaling pathway	12	0.0144218	PPP2R1B, IL2RB, YWHAZ, YWHAH, CCND2, VEGFA, PPP2R5C, RAC1, EFNA5, RPTOR, DDIT4, F2R
	hsa04014:Ras signaling pathway	9	0.0175254	RASSF5, GAB2, ETS1, RAB5C, RRAS2, VEGFA, RAC1, EFNA5, CALM1
	hsa04350:TGF-beta signaling pathway	5	0.0257882	PPP2R1B, ID2, SMAD7, RBL1, ID3
	hsa04152:AMPK signaling pathway	6	0.0273248	PPP2R1B, PPP2R5C, PFKP, ADIPOR1, SCD5, RPTOR
	hsa05203:Viral carcinogenesis	8	0.0277077	GTF2E1, YWHAZ, YWHAH, CCND2, RAC1, RBL1, ATP6V0D1, GTF2H1
	hsa04110:Cell cycle	6	0.0281086	CDC7, YWHAZ, YWHAH, CCND2, RBL1, TFDP2
	hsa04150:mTOR signaling pathway	4	0.0362276	ULK1, RRAGD, RPTOR, DDIT4
	hsa04070:Phosphatidylinositol signaling system	5	0.0405701	IMPA2, INPP4A, PIP4K2A, PIP4K2C, CALM1
